# Supplementary material for: Exploration of Perceived Determinants of Disordered Eating Behaviors in People with Mental Illness—A Qualitative Study
Source: Int J Environ Res Public Health. 2022 Dec 27;20(1):442. doi: 10.3390/ijerph20010442 (PMC9819820; doi:10.3390/ijerph20010442)
Supplement: Supplementary file 1 [file ijerph-20-00442-s001.zip]

Archive with 1 entries (1 files):
- ijerph-2076704-supplementary.pdf
